# Supplementary material for: Heritability and correlations among learning and inhibitory control traits
Source: Behav Ecol. 2020 Mar 29;31(3):798–806. doi: 10.1093/beheco/araa029 (PMC7428062; doi:10.1093/beheco/araa029)
Supplement: araa029_suppl_Supplementary_Information_2 [file araa029_suppl_supplementary_information_2.xlsx]

## Sheet: Sheet1
Type of Locus	Sequence Identity	Species origin of locus sequenced	Marker Name	EMBL accession number	Primer sequence (5' - 3')	PRIMER3 Tm (°C)	PCR Ta (°C)	Repeat motif	Dye	Species tested	Expected allele size (based on sequenced individual; bp)	Genotype of sequenced library individual	Observed allele size range (bp) (Test)	All observed allele sizes (bp) (Test)	No. Alleles (Test)	N	k	HO	HE	PIC	F(null)	pHWE (Genepop)	HW (Cervus)	%age of samples successfully genotyped	ε1 Allelic Dropout	ε2 False Alleles	p Allelic Dropout Rate per Heterozygote	f False Allele Rate per Genotype	Sequence
Autosomal	M00969:298:000000000-BBKCT:1:1114:22616:10573	Phasianus colchicus	Ph10573_F		AGCAGACATGATTGGCTTATACC	59.54	57	(TG)11	[6FAM]	Phasianus colchicus	97	86/100	86-100	86, 89, 95, 97, 100	5	757	7	0.701	0.701	0.644	0.0002	0.5423	NS	0.959442	0.0042365	0.002068	0.0084375	0.004114	GATCCTTAAAAGACCTTCTCAGCAGACATGATTGGCTTATACCTCTACTAAATCAAAAGCACATTTtgtgtgtgtgtgtgtgtgtgtgCAAGCTCACATCTTTCTGTGATTGAGCAGAACTAGCACTCCTCATTACAACTCAAACAGCACAACTTTGACAGTACTGCACCTAAGGGTGTAGATGTGACCTTGAGCTTTTTGGGACACAGATTTGTTGTCTATGCGTT
		Phasianus colchicus	Ph10573_R		CTGCTCAATCACAGAAAGATGTG	59.93	57			Phasianus colchicus
Autosomal	M00969:282:000000000-AYLP5:1:1111:5274:12883	Phasianus colchicus	Ph12883_F		AGCATGGCAGCCCTACTG	59.97	57	(GAGTA)9	[6FAM]	Phasianus colchicus	156	155/155	139-160	139, 144, 150, 155, 160	5	740	5	0.615	0.655	0.614	0.0364	0.0382	NS	0.937896	0.00354	0.0050615	0.0070565	0.010062	GATCTGCGTCAGCAGCATGGCAGCCCTACTGCTGCCTTCTTGTGGAAAGCTGTGCTTTTTAGAAAGAATAGCATGgagtagagtagagtagagtagagtagagtagagtagagtagagtaGTCCAGATAGAAGAGACCTACAAAGTTCATAGAATCACAGAATGGCCTGCGTTGGAAGGGAGTTAAAAGGAGGGGAGCGTGAG
		Phasianus colchicus	Ph12883_R		CAGGCCATTCTGTGATTCTATG	59.59	57			Phasianus colchicus
Autosomal	M00969:298:000000000-BBKCT:1:1114:7888:15450	Phasianus colchicus	Ph15450_F		AGATTTTCACATAAGGTTCTTTGTTTT	59.07	57	(AC)18	[HEX]	Phasianus colchicus	143	139/141	113-141	113, 115, 119, 127, 131, 133, 135, 139, 141	9	755	15	0.666	0.699	0.68	0.0334	0.026	NS	0.956907	0.01799	0	0.035344	0	GATCACGCTGTTTCCAGGTAAACACAACTTCTGCAATCGAAATAAACTCCCATTTACAAGTCTTTTCTTTAAGATTTTCACATAAGGTTCTTTGTTTTTATGTTTAAACAAAATAAAGCAGCATGTTGCTTATTTAAacacacacacacacacacacacacacacacacacacatatatatatTTGTACTTCAAAAGTTCTACATTACTTTCAAAAGATT
		Phasianus colchicus	Ph15450_R		TTGAAAGTAATGTAGAACTTTTGAAGTACA	59.3	57			Phasianus colchicus
Autosomal	M00969:298:000000000-BBKCT:1:2105:5430:18331	Phasianus colchicus	Ph18331_F		TGCCAGTAAACCTAGGGTAGAAA	59.23	57	(AC)14	[HEX]	Phasianus colchicus	130	124/124	114-132	114, 116, 122, 124, 126, 128, 132	7	698	11	0.65	0.663	0.608	0.0075	0.0056	NS	0.884664	0.007917	0	0.0157095	0	GATCATTAATAGTAACATTCTTGTGCCTCATCTACAAAGATTTGCCAGTAAACCTAGGGTAGAAAACTATAAAAACAAACAAAAACATCACCAAAACAAACAAAAACCCTCATacacacacacacacacacacacacacacTGAAACTGACTGACATATTTATACTGGCAAAACCTCGATGTGTGGGTATGCCAACTGAGGAAAGCTAATGTTAGTTCTGCATCTGTCATTCGCTGAGGTGA
		Phasianus colchicus	Ph18331_R		TTTGCCAGTATAAATATGTCAGTCAGT	59.47	57			Phasianus colchicus
Autosomal	M00969:298:000000000-BBKCT:1:2113:23765:18799	Phasianus colchicus	Ph18799_F		GTAATGATTGCACAGCAGATGAC	59.66	57	(TTTC)15	[6FAM]	Phasianus colchicus	119	118/122	87-135	87, 89, 91, 118, 122, 125, 127, 131, 135	9	741	18	0.829	0.851	0.834	0.0129	0.0181	NS	0.939163	0.007448	0.003967	0.014786	0.007859	GATCTGAAACCTACGACTGTTCTTTTTGACTACGTTTCTGGTCTTTACCTTGCCCTCATCCTGCTGTGAAATGTGTAATGATTGCACAGCAGATGACTTtttctttctttctttctttctttctttctttctttctttctttctttctttctttctttcTTTTTAAGAACGTGACATGGTCATTATTTATGTGGCCTGGTATTAGTCTGTTTTTCTTTTCATCTTTATCAGA
		Phasianus colchicus	Ph18799_R		CACATAAATAATGACCATGTCACG	59.19	57			Phasianus colchicus
Autosomal	M00969:282:000000000-AYLP5:1:1110:18876:22803	Phasianus colchicus	Ph22803_F		TCATCCTACTCCAGCTCCTTG	59.44	57	(AC)13	[NED]	Phasianus colchicus	161	163/167	155-177	155, 157, 159, 161, 163, 165, 167, 177	8	728	14	0.626	0.623	0.601	-0.0023	0.3218	NS	0.922687	0	0.006506	0	0.01297	GATCATCCTACTCCAGCTCCTTGTACCCCTTTGCAAAAACACAAACACAAacacacacacacacacacacacacacGCCTGCTTCTCAAAGCAACAAACGAGCCAAGCCTAAGGCTGGCTCCTCCACTGCAACATTACAGAGAGAAGCACCAGATTTAGGACCTAAGTTTATACAGC
		Phasianus colchicus	Ph22803_R		GGTCCTAAATCTGGTGCTTCTC	59.24	57			Phasianus colchicus
Autosomal	M00969:282:000000000-AYLP5:1:1111:10620:5048	Phasianus colchicus	Ph5048_F		GGGAGCACTTGTCAGATAAGAAA	59.78	57	(ATAA)7	[NED]	Phasianus colchicus	140	137/137	133-150	133, 137, 139, 141, 145, 150	6	713	9	0.693	0.703	0.653	0.0066	0	NS	0.903676	0.016795	0.005199	0.032862	0.0102	GATCCACCTGTCCTCTAAGAGGGAGAAGAGCCAGCTTTGGGGAGCACTTGTCAGATAAGAAATTGAGCAGTGATGTGGCtgtgtgtgAGTGTGTGCATGAGataaataaataaataaataaataaataaATCAAAATACAGAGCTGAAAAAATAATTCGCTGTATGTAGCATAGAAGAAAAATCATGATGTGTTTTGACAGTGTCATTTTTCTGATTCCTGAAAGCATT
		Phasianus colchicus	Ph5048_R		TTCTTCTATGCTACATACAGCGAATTA	59.78	57			Phasianus colchicus
Autosomal	M00969:298:000000000-BBKCT:1:1112:19615:6001	Phasianus colchicus	Ph6001_F		CCCATAGCAATTACCTGCAAC	59.49	57	(AC)15	[6FAM]	Phasianus colchicus	255	254/266	248-270	248, 250, 252, 254, 256, 264, 266, 268, 270	9	749	17	0.729	0.752	0.729	0.0186	0.4748	NS	0.949303	0.0034145	0.004275	0.006806	0.008503	GATCATAAAAACAGATTATGCTTATTTCCCCATAGCAATTACCTGCAACTGTAACATTACCGAATTTGGAAACTATATATTCTAGTGGGAAGCTTTCCCAGAAGGACAATTTCTCAAAGGTTAACATGCAATTAAAGCATAAAATTTATTACACTGGATGGAATTTTTAAAAAGCAAacacacacacacacacacacacacacacacAGTGTTCATATTGCTATGAAATAGATATTTCTGTTACATTTCCAGTAAAGTAATCCCAATAAGTTAAAGCACTTGTAATTAGTTATTTCAATCAAATACTCTCAGCATATCAAATATTCTTAA
		Phasianus colchicus	Ph6001_R		ACAAGTGCTTTAACTTATTGGGATTAC	59.4	57			Phasianus colchicus
Autosomal	M00969:282:000000000-AYLP5:1:1103:15516:7712	Phasianus colchicus	Ph7712_F		CTGATTAGACCTCAACCATGAATCT	59.91	57	(CA)14	[NED]	Phasianus colchicus	117	106/112	94-112	94, 104, 106, 108, 112	5	660	6	0.656	0.698	0.642	0.0332	0.0249	NS	0.836502	0.005221	0.0051875	0.0103875	0.0102945	AATCTGATTAGACCTCAACCATGAATCTACAAAATATGAAGTGTCAGACATGCATGCGCGcacacacacacacacacacacacacacaTAATGTACCTGAAAGACCAAGATTAAATCCCAGAGATGAAAATAAGTGGAGTCAGATATTTTTTTCTTACCAAACACGGTATATTTATCTATTTAACTTTATGCTCTATTTTCAGTTT
		Phasianus colchicus	Ph7712_R		TGGGATTTAATCTTGGTCTTTCA	59.83	57			Phasianus colchicus
Autosomal	M00969:282:000000000-AYLP5:1:1109:23570:8073	Phasianus colchicus	Ph8073_F		CTATGTTGGAGTATTCTCAGTTCTGC	59.76	57	(CTCTTC)6	[HEX]	Phasianus colchicus	173	175/191	175-227	175, 181, 183, 185, 187, 189, 191, 195, 197, 201, 203, 207, 214, 216, 227	15	726	22	0.82	0.847	0.834	0.0145	0.099	NS	0.920152	0.004032	0.004376	0.008031	0.008697	GATCAAAGAAACTATGTTGGAGTATTCTCAGTTCTGCAGGGAAAAGGTAGGAGTTTAATACTGTTATAAGGTAAtctctctcCTTTctcttcctcttcctcttcctcttcctcttcctcttcCCCTCCCTCCCAATAGAACCAAGTTACCCTAAAATAGACTCAAGTCCTCATCCCAAAGAGTTCCTTTCAGATTCCTTGGTTTTACTTTCTGTGCTTGCAATGGCACG
		Phasianus colchicus	Ph8073_R		GGAACTCTTTGGGATGAGGAC	59.93	57			Phasianus colchicus
Autosomal	M00969:282:000000000-AYLP5:1:1106:17198:9841	Phasianus colchicus	Ph9841_F		TCTCCTGTCTTTGCTCACTCC	59.59	57	(CTAT)6	[6FAM]	Phasianus colchicus	175	176/176	172-196	172, 176, 180, 188, 192, 196	6	763	8	0.489	0.492	0.472	-0.0031	0.0381	NS	0.967047	0.012807	0	0.02529	0	GATCAAGACACAATTGAAGTTTTACGTGTGTTTAATCTCCTGTCTTTGCTCACTCCAGTGCCTCTACTATAACTGTGTTAACTGAAGAGCTTATATCTACctatctatctatctatctatctatATATATAAATATCTTGCTGAAATAAGCAATGACTAGATACCTACTCAGTGATGCAGTAATTAATTGTTGTAGCAGTGGCCTCTCTGTGCTCACTTTTTTGAGA
		Phasianus colchicus	Ph9841_R		CAGAGAGGCCACTGCTACAAC	60.07	57			Phasianus colchicus
Autosomal	cons_gr157_3	Phasianus colchicus	Phcons_gr157_3_F		GATGTGTCTTGGCACAGCTC	59.43	57	(TG)10	[6FAM]	Phasianus colchicus	206	205/211	201-223	201, 203, 205, 207, 209, 211, 213, 215, 217, 219, 221, 223	12	743	14	0.867	0.868	0.854	0.0007	0.1997	NS	0.941698	0	0.005179	0	0.010331	GATCTCCTTACCTGATGTGTCTTGGCACAGCTCTGCCAAAGGCTTTTAAATCTTGACTTCACTATATATTTGCCTGATTCTCAAGCAGAAGCATGGCAAAGTGGTATAAAAAGCATCATTAAAAACCTGTGTAACAACAACTAAAATACACACGTtgtgtgtgtgtgtgtgtgtgNNNNNGTANANNNTNGGAGGGTGGTGATAATTCACTGTTTCTGGAAGTCTAGATA
		Phasianus colchicus	Phcons_gr157_3_R		CCAGAAACAGTGAATTATCACCAC	59.8	57			Phasianus colchicus
Autosomal	cons_gr540_3	Phasianus colchicus	Phcons_gr540_F		AGCAAGAGGTAGTGGGCTCTC	60.03	57	(AG)16	[6FAM]	Phasianus colchicus	252	252/260	238-260	238, 242, 248, 252, 260	5	747	10	0.734	0.758	0.721	0.0164	0.0006	NS	0.946768	0.0043225	0.002062	0.008608	0.004102	GATCGAAGGAAGGGGATAGCAAGAGGTAGTGGGCTCTCACTGTATCAAAAAGCTATTGTCCACACTGTTGTTTTATTGCTTGTTTACACTCTGTTTAGTTGTGCATGTAAACTTGGTTTCTGAGTTCACCCAGTTTGCTGAACGTAGCACTATGTTGGTCAGTGAATAagagagagagagagagagagagagagagagagATTAAAATGCTGTTTGTTGCCATTGACTGACCTGAGGTATTCCTGTGTTGTTGCAGTATTAGCATCACTACCTCTTGCTANCCCCTTCCTTCGATC
		Phasianus colchicus	Phcons_gr540_R		AGTGATGCTAATACTGCAACAACAC	59.68	57			Phasianus colchicus
Autosomal	cons_gr542_2	Phasianus colchicus	Phcons_gr542_2_F		CATTACAGCTTTGAAGATGCTGAG	60.43	57	(TG)11	[NED]	Phasianus colchicus	101	103/105	93-105	93, 97, 99, 101, 103, 105	6	683	9	0.789	0.79	0.759	-0.001	0.7121	NS	0.865653	0.00164	0.002737	0.003275	0.005457	GATCCAGTACATTGTCTATAAATTAAGAACTGAAGAATATATGTCTTCACATTACAGCTTTGAAGATGCTGAGCTTATCTATCTGTGTATTTCTACAGCtgtgtgtgtgtgtgtgtgtgtgTATGCGTGTGTGGGTGAACATGTGTTAATACANATGACTATTCTGACAGAGTTGTGTGATACTTCTTTTGAATGTTAAAAC
		Phasianus colchicus	Phcons_gr542_2_R		ATTAACACATGTTCACCCACACA	60.07	57			Phasianus colchicus
Autosomal	cons_gr99_2	Phasianus colchicus	Phcons_gr99_2_F		GCAACCTGTTCCAATTCTTCA	60.1	57	(ATAG)11	[HEX]	Phasianus colchicus	172	171/171	163-183	163, 167, 171, 175, 179, 183	6	750	7	0.735	0.773	0.738	0.0244	0	***	0.95057	0.0155395	0.004806	0.0306035	0.009442	NATCCATCACCTCACTAGGCAACCTGTTCCAATTCTTCACTACCCTTATTTAAAATAAATAAatagatagatagatagatagatagatagatagatagatagatagATAAAATTCCTTATATGCACTCTAAATGTTTTTGAAGAGGTGAAAGGAAGTGCCTATNCTCCCTTCCACCGATGACATCATCAGCTTTACTCAGTAGGTTGACTGTCTGGAGG
		Phasianus colchicus	Phcons_gr99_2_R		CTGATGATGTCATCGGTGGA	60.5	57			Phasianus colchicus
Sex (Z & W) Linked	-	-	Z002B_F		Dawson 2007	-	56	-	[HEX]	Phasianus colchicus	Z=250, W=249 (Chicken) Z=251, W=250 (Indian Peafowl)	251/251 (male)	249 (W chromosome)
Sex (Z & W) Linked			Z002B_R		Dawson 2007	-	56	-		Phasianus colchicus		251/251 (male)	251 (Z chromosome)
Sex (Z & W) Linked			P2		Griffith et al 1998	-	49	-		Phasianus colchicus		336/336 (male)	363 (W chromomes)
Sex (Z & W) Linked	-	-	P8		Griffith et al 1998	-	49	-	[HEX]	Phasianus colchicus	Z=396 W=344 (Chicken)	336/336 (male)	336 (Z chromosome)
	Footnotes
	Tm, melting temperature
	Ta, annealing temperature
	n, number of individuals genotyped (add details of population)
	k, number of alleles observed
	Ho, observed heterozygosity
	He, expected heterozygosity
	F(null), estimated frequency of null alleles (calculated in CERVUS v3.0)
	pHWE, probability of deviation from Hardy-Weinberg equilibrium (calculated in GENEPOP)
